# Supplementary material for: Urinary Cystatin C Has Prognostic Value in Peripheral Artery Disease
Source: Biomolecules. 2022 Jun 21;12(7):860. doi: 10.3390/biom12070860 (PMC9313414; doi:10.3390/biom12070860)
Supplement: Supplementary file 1 [file biomolecules-12-00860-s001.zip]

Archive with 1 entries (1 files):
- biomolecules-1761921-supplementary.pdf
